# Supplementary material for: Impaired α-Synuclein aggregate clearance in neuronal cells drive their spread to microglia through tunneling nanotubes
Source: Nat Commun. 2026 Mar 12;17:3832. doi: 10.1038/s41467-026-69930-y (PMC13121836; doi:10.1038/s41467-026-69930-y)
Supplement: Supplementary file 11 — Source data [file 41467_2026_69930_MOESM11_ESM.xlsx]

## Sheet: Fig. 1
Fig. 1b (SH-SY5Y)	1 h			3 h			6 h			9 h			12 h			16 h
	Cell #	Mander's coefficient (LAMP1 with aSyn)		Cell #	Mander's coefficient (LAMP1 with aSyn)		Cell #	Mander's coefficient (LAMP1 with aSyn)		Cell #	Mander's coefficient (LAMP1 with aSyn)		Cell #	Mander's coefficient (LAMP1 with aSyn)		Cell #	Mander's coefficient (LAMP1 with aSyn)
	1	0		1	0.177		1	0.363		1	0.455		1	0.468		1	0.703
	2	0.012		2	0.228		2	0.391		2	0.336		2	0.493		2	0.558
	3	0.008		3	0.129		3	0.304		3	0.399		3	0.526		3	0.526
	4	0.025		4	0.137		4	0.384		4	0.358		4	0.642		4	0.591
	5	0.024		5	0.071		5	0.439		5	0.502		5	0.508		5	0.58
	6	0.012		6	0.077		6	0.406		6	0.371		6	0.569		6	0.714
	7	0.017		7	0.172		7	0.234		7	0.269		7	0.42		7	0.666
	8	0.052		8	0.145		8	0.368		8	0.308		8	0.508		8	0.615
	9	0.086		9	0.189		9	0.246		9	0.356		9	0.689		9	0.653
	10	0.083		10	0.067		10	0.209		10	0.388		10	0.534		10	0.625
	11	0.029		11	0.175		11	0.389		11	0.403		11	0.545		11	0.673
	12	0.031		12	0.13		12	0.516		12	0.341		12	0.542		12	0.643
	13	0.019		13	0.08		13	0.438		13	0.423		13	0.558		13	0.754
	14	0.023		14	0.301		14	0.463		14	0.574		14	0.709		14	0.701
	15	0.059		15	0.209		15	0.188		15	0.59		15	0.62		15	0.755
	16	0.076		16	0.161		16	0.304		16	0.577		16	0.561		16	0.645
	17	0.067		17	0.146		17	0.244		17	0.461		17	0.684		17	0.765
	18	0.021		18	0.207		18	0.282		18	0.428		18	0.7		18	0.609
	19	0.027		19	0.163		19	0.382		19	0.506		19	0.611		19	0.525
	20	0.026		20	0.227		20	0.51		20	0.416		20	0.556		20	0.508
	21	0.006		21	0.129		21	0.248		21	0.309		21	0.69		21	0.629
	22	0.014		22	0.259		22	0.178		22	0.491		22	0.716		22	0.643
	23	0.096		23	0.2		23	0.442		23	0.402		23	0.486		23	0.536
	24	0.011		24	0.143		24	0.352		24	0.467		24	0.555		24	0.731
	25	0.068		25	0.316		25	0.366		25	0.366		25	0.619		25	0.608
	26	0.009		26	0.294		26	0.234		26	0.399		26	0.578		26	0.524
	27	0.048		27	0.106		27	0.419		27	0.453		27	0.551		27	0.587
	28	0.086		28	0.183		28	0.273		28	0.348		28	0.526		28	0.802
	29	0.009		29	0.212		29	0.439		29	0.433		29	0.686		29	0.787
	30	0.01		30	0.097		30	0.433		30	0.412		30	0.608		30	0.774
	31	0.03		31	0.233		31	0.278		31	0.376		31	0.44		31	0.631
	32	0.058		32	0.137		32	0.385		32	0.466		32	0.641		32	0.805
	33	0.074		33	0.156		33	0.463		33	0.343		33	0.475		33	0.724
	34	0.073		34	0.11		34	0.375		34	0.257		34	0.5		34	0.748
	35	0.071		35	0.108		35	0.426		35	0.447		35	0.598		35	0.769
	36	0.051		36	0.114		36	0.217		36	0.308		36	0.657		36	0.731
	37	0.079		37	0.171		37	0.265		37	0.357		37	0.495		37	0.775
	38	0.009		38	0.078		38	0.3		38	0.423		38	0.548		38	0.583
	39	0.073		39	0.141		39	0.409		39	0.326		39	0.52		39	0.566
	40	0.076		40	0.134		40	0.38		40	0.348		40	0.567		40	0.609
	41	0.032		41	0.098		41	0.295		41	0.388		41	0.554		41	0.658
	42	0.002		42	0.108		42	0.188		42	0.491		42	0.542		42	0.762
	43	0.02		43	0.279		43	0.232		43	0.398		43	0.493		43	0.865
	44	0.066		44	0.109		44	0.172		44	0.376		44	0.524		44	0.641
	45	0.01		45	0.069		45	0.326		45	0.4		45	0.597		45	0.706
	46	0.083		46	0.142		46	0.132		46	0.447		46	0.571		46	0.799
	47	0.027		47	0.125		47	0.131		47	0.326		47	0.531		47	0.767
	48	0.057		48	0.087		48	0.549		48	0.358		48	0.771		48	0.745
	49	0.041		49	0.113		49	0.324		49	0.399		49	0.587		49	0.729
	50	0.021		50	0.126		50	0.124		50	0.326		50	0.589		50	0.748
Average		0.04014			0.15536			0.3283			0.40202			0.57316			0.67582
Fig. 1c (HMC3)	1 h			3 h			6 h			9 h			12 h			16 h
	Cell #	Mander's coefficient (LAMP1 with aSyn)		Cell #	Mander's coefficient (LAMP1 with aSyn)		Cell #	Mander's coefficient (LAMP1 with aSyn)		Cell #	Mander's coefficient (LAMP1 with aSyn)		Cell #	Mander's coefficient (LAMP1 with aSyn)		Cell #	Mander's coefficient (LAMP1 with aSyn)
	1	0.008		1	0.13		1	0.124		1	0.232		1	0.282		1	0.533
	2	0.011		2	0.122		2	0.132		2	0.197		2	0.173		2	0.477
	3	0.016		3	0.125		3	0.121		3	0.22		3	0.162		3	0.316
	4	0.015		4	0.158		4	0.139		4	0.127		4	0.207		4	0.401
	5	0.02		5	0.108		5	0.17		5	0.167		5	0.243		5	0.38
	6	0.014		6	0.101		6	0.096		6	0.229		6	0.212		6	0.419
	7	0.013		7	0.085		7	0.133		7	0.093		7	0.164		7	0.193
	8	0.012		8	0.128		8	0.124		8	0.107		8	0.296		8	0.224
	9	0.021		9	0.137		9	0.097		9	0.198		9	0.228		9	0.204
	10	0.031		10	0.093		10	0.186		10	0.151		10	0.292		10	0.411
	11	0.077		11	0.132		11	0.15		11	0.139		11	0.228		11	0.252
	12	0.01		12	0.141		12	0.184		12	0.129		12	0.175		12	0.298
	13	0.008		13	0.151		13	0.128		13	0.177		13	0.256		13	0.294
	14	0.04		14	0.118		14	0.192		14	0.114		14	0.297		14	0.464
	15	0.001		15	0.139		15	0.133		15	0.164		15	0.194		15	0.345
	16	0.042		16	0.107		16	0.115		16	0.202		16	0.291		16	0.34
	17	0.015		17	0.105		17	0.208		17	0.174		17	0.205		17	0.326
	18	0.023		18	0.105		18	0.112		18	0.152		18	0.242		18	0.39
	19	0.014		19	0.12		19	0.12		19	0.214		19	0.176		19	0.317
	20	0.032		20	0.065		20	0.093		20	0.155		20	0.262		20	0.282
	21	0.042		21	0.118		21	0.108		21	0.268		21	0.267		21	0.295
	22	0.028		22	0.084		22	0.125		22	0.112		22	0.264		22	0.367
	23	0.056		23	0.091		23	0.132		23	0.207		23	0.133		23	0.201
	24	0.068		24	0.156		24	0.1		24	0.175		24	0.181		24	0.257
	25	0.079		25	0.102		25	0.185		25	0.159		25	0.277		25	0.138
	26	0.019		26	0.116		26	0.121		26	0.222		26	0.205		26	0.333
	27	0.04		27	0.054		27	0.08		27	0.238		27	0.167		27	0.213
	28	0.009		28	0.116		28	0.127		28	0.2		28	0.262		28	0.204
	29	0.008		29	0.129		29	0.167		29	0.104		29	0.211		29	0.249
	30	0.007		30	0.085		30	0.18		30	0.214		30	0.141		30	0.275
	31	0.014		31	0.091		31	0.218		31	0.22		31	0.249		31	0.363
	32	0.013		32	0.142		32	0.174		32	0.144		32	0.188		32	0.262
	33	0.011		33	0.059		33	0.176		33	0.23		33	0.24		33	0.314
	34	0.029		34	0.048		34	0.121		34	0.121		34	0.219		34	0.342
	35	0.018		35	0.134		35	0.106		35	0.139		35	0.264		35	0.239
	36	0.015		36	0.075		36	0.158		36	0.178		36	0.284		36	0.258
	37	0.008		37	0.15		37	0.128		37	0.185		37	0.225		37	0.4
	38	0.043		38	0.078		38	0.09		38	0.225		38	0.162		38	0.151
	39	0.081		39	0.059		39	0.134		39	0.123		39	0.246		39	0.228
	40	0.032		40	0.168		40	0.108		40	0.221		40	0.254		40	0.382
	41	0.021		41	0.103		41	0.158		41	0.13		41	0.249		41	0.255
	42	0.026		42	0.11		42	0.222		42	0.149		42	0.221		42	0.287
	43	0.008		43	0.189		43	0.128		43	0.23		43	0.226		43	0.212
	44	0.018		44	0.063		44	0.195		44	0.148		44	0.212		44	0.17
	45	0.028		45	0.149		45	0.175		45	0.141		45	0.219		45	0.307
	46	0.013		46	0.119		46	0.177		46	0.155		46	0.216		46	0.2
	47	0.047		47	0.083		47	0.118		47	0.14		47	0.28		47	0.262
	48	0.05		48	0.053		48	0.141		48	0.184		48	0.164		48	0.272
	49	0.082		49	0.036		49	0.102		49	0.132		49	0.293		49	0.201
	50	0.015		50	0.089		50	0.194		50	0.289		50	0.236		50	0.15
Average		0.02702			0.10838			0.1421			0.17448			0.2268			0.29306

## Sheet: Fig. 2
Fig. 2c (SH-SY5Y)
	(Degradative) DQ-BSA+ Dextran+
Control	54.386	85.3659	96.6667	84.7458	79.7101	80.2817	64.2857	91.4894	91.6667	94.2857	90.2439	100	96.875	75.5102	95.5556	94.2857	91.6667	96.6102	87.7551	96.2963	71.831	79.4521	82	79.5918	77.7778	95.3846	89.2308	80.3922	87.963	81.25	92.9825	70.9677	76.5625	48.7805	58.1818	75	74.2857	75	82.6667	77.0833	83.4711	81.5789	80	70.2128	72.973	82.1429	77.551	73.1959	88
α-Syn	48.1928	47.2973	40.2597	52.8571	50.6173	45.2381	49.4737	49.1525	43.662	60.8696	41.1111	59.0361	29.4118	40.2299	38.6667	27.7778	55.8824	45.4545	48	62.5	47.561	51.7241	47.0588	37.0968	42.6471	44.4444	42.1875	35.8491	38.1818	51.2821	42.8571	39.2157	52.2388	43.8596	39.5062	29.1139	52.459	50.4	44.4444	38.8889	30.5085	46.6667	22.4138	56.0976	57.1429	49.1525	34.6154	41.791	45.5696
Fig. 2d (HMC3)
	(Degradative) DQ-BSA+ Dextran+
Control	90.2439	81.0811	90.5172	80.7229	96.7213	85.0932	72.093	84.8837	78.1553	92.3729	78.6325	96.25	70.3704	83.871	76.3636	82.0225	84.507	79.1946	92.6829	75.6098	78.481	98.8506	85.1351	79.4393	87.395	83.2258	76.3636	85.1562	83.4483	82.7586	87.1287	90	74.7899	77.5701	82.8571	86.1111	81.4433	86.9919	87.3786	80.9524	88.3117	82.2917	88.2353	70.6897	78.7879	76.9231	89.313	87.2	87.3418
α-Syn	76.1062	70.5263	74.7368	83.75	77.6786	77.6471	70.2381	73.4375	83.1461	94.7368	78.4091	79	69.3878	90.6977	82.716	91.5789	84.8837	86.25	90.411	76.7442	74.359	82.8125	72.7273	77.2152	50	82.1918	71.7647	73.6842	56.6667	87.013	74.0741	79.8387	72.5275	70.6349	77.3196	61.9048	72.5926	57.7465	50	64.7059	75.3247	82.8571	82.8221	77.1739	70.1493	77.907	77.5862	62.069	76.3441
Fig. 2e	Mean DQ-BSA intensity in Dextran+ lysosomes (SH-SY5Y)				Fig. 2f	Mean DQ-BSA intensity in Dextran+ lysosomes (HMC3)				Fig. 2i	Mean DQ-BSA intensity in aSyn+Dextran+ lysosomes (SH-SY5Y vs HMC3)
Cell	Control	aSyn			Cell	Control	aSyn			Cell	SH-SY5Y	HMC3
1	11162.1	7102.48			1	12746.9	16699.8			1	7642.51	21811.2
2	23253.1	7148.49			2	12697	15691			2	7829.65	23665.8
3	9233.3	7097.97			3	10705.7	10875.9			3	7892.76	16630.9
4	8695.1	7046.37			4	13732.1	9134.38			4	7540.86	14978.1
5	8935.58	6036.83			5	8452.73	8322.28			5	6841.14	10367.9
6	12971.6	7492.15			6	17899.6	7797.51			6	7222.92	12140.7
7	23663.6	7089.36			7	12050.1	8334.5			7	7779.49	9740.49
8	17483.3	8664.76			8	18175.3	7459.01			8	6137.49	8589.59
9	16514.5	7180.47			9	11979.4	11119.4			9	6328.79	13085.4
10	16327.4	7151.07			10	15893.6	11549.1			10	6411.68	14161.6
11	10926.6	6831.03			11	16969.6	15572.8			11	7926.22	19436.8
12	11336.7	6159.92			12	11114	16550.7			12	7934.29	23906.4
13	10866.6	4288.24			13	10346	15958.9			13	6807.46	19442.7
14	12402	5215.73			14	8567.8	16775.7			14	7193.85	17914
15	15073.3	6430.17			15	15120.8	14533.4			15	8578.86	15759.6
16	14984.9	4907.58			16	23757.4	19044.9			16	5586.24	22276.2
17	9846.79	5240.07			17	15532.7	16961.3			17	6808.49	20107
18	8688.39	6879.03			18	13772.9	16727.7			18	8099.49	19797.3
19	18956.3	5204.11			19	15216.2	14295.2			19	7309.93	16439.8
20	20007.7	6534.6			20	14349.7	13168			20	8805.35	16948.6
21	10939.5	5186.52			21	12422.8	15986.3			21	7979.93	19318.2
22	14542.4	6736.68			22	12382.3	17836.7			22	8766.27	20949.3
23	13604.4	4869.26			23	14118.8	12967.2			23	6242.24	18021.5
24	11728.2	4923.56			24	8849.55	14385.5			24	6947.33	20065.9
25	21777.9	5161.45			25	14307.3	14320.9			25	7069.38	18527.2
26	7687.74	7367.38			26	16396.6	14535.1			26	9355.99	20620.4
27	8511.54	7474.22			27	11242.4	16211.5			27	10065.1	21688.7
28	14058	4501.67			28	15547.4	13054.9			28	6742.02	16988.6
29	8706.92	5753.94			29	14851	12031.2			29	8131.64	14702.2
30	11802.4	4355.76			30	24942.2	10886.9			30	6617.3	13539.5
31	9214.67	2983.45			31	19275.9	11898.9			31	4685.99	17422.3
32	8018.78	3870.9			32	12149.2	14939.3			32	5333.98	17271.4
33	9586.83	5617.49			33	14547	11452.4			33	7843.21	13535.1
34	13888.5	4874.99			34	16743.7	12140.1			34	7526.23	16946.8
35	12008	4637.28			35	13382.5	18166.7			35	7275.13	23366.7
36	9521.83	2932.22			36	14116.9	13701			36	4139.27	17617.5
37	8411.85	4886.06			37	19349.2	15591.1			37	9210.93	19129.4
38	13623.6	4513.38			38	12762.1	14782.1			38	8390.72	19090.1
39	7361.23	3189.03			39	13930.7	17522.2			39	4149.48	24493.4
40	14889.8	2984.23			40	13308.6	15548.8			40	4155.17	20373.2
41	8657.62	1983.97			41	10179.6	10423.6			41	3437.58	12788.1
42	8402.02	3659.69			42	11049.1	15384.8			42	5449.64	19148.3
43	9869.41	2234.51			43	11773.6	13012.5			43	3066.66	16593
44	12333.6	6474.51			44	10551.6	20790			44	10720.5	34757.3
45	10456.2	4616.1			45	18160.7	24587.3			45	7715.44	28030.3
46	9942.71	4318.63			46	16967	14734.3			46	6250.62	16581.3
47	14121.5	4352.07			47	21786.9	14144.1			47	7241.14	15706
48	9813.78	4003.13			48	13621.1	12020.1			48	6865.55	19363.1
49	15478.9	4095.95			49	18595	13222.2			49	5419.45	17843.5
50	9712.87	6886.26			50	23493.2	12942.8			50	10015.9	18601.3
Average	12400	5382.89			Average	14597.7	14115.8			Average	7069.75	18205.6
[truncated: 51 more columns]

## Sheet: Fig. 3
Fig. 3b (SH-SY5Y)	Mander's coefficient (LAMP1 with p62)					Fig. 3c (HMC3)	Mander's coefficient (LAMP1 with p62)					Fig. 3f (SH-SY5Y)	Mean TFEB (Nucleus:Cytoplasm) intensity					Fig. 3g (HMC3)	Mean TFEB (Nucleus:Cytoplasm) intensity
	Bafilomycin A1 treated						Bafilomycin A1 treated					Cell	Control	LLOMe	aSyn			Cell	Control	LLOMe	aSyn					Fig. 3h (SH-SY5Y)
Cell	Control	LLOMe	aSyn			Cell	Control	LLOMe	aSyn			1	0.941597	2.50814	1.43999			1	1.68239	3.71102	1.72143								LAMP1				CTSD				CTSB				ATP61V1H
1	0.032	0.323	0.262			1	0.317	0.571	0.127			2	1.37577	3.34478	1.19554			2	2.62128	3.7057	2.19486							Actin	LAMP1	dCT	ddCT	Fold diff	CTSD	dCT	ddCT	Fold diff	CTSB	dCT	ddCT	Fold diff	ATP61V1H	dCT	ddCT	Fold diff
2	0.092	0.222	0.124			2	0.353	0.602	0.272			3	1.40057	2.46339	1.40033			3	2.35213	4.03554	2.78955					N=1	SH-CTRL	15.0491	20.3322	5.2831	0	1	21.3362	6.28703	0	1	20.1458	5.09666	0	1	21.4969	6.44774	0	1
3	0.087	0.375	0.107			3	0.542	0.488	0.266			4	1.31261	2.64235	2.2605			4	2.34678	2.60584	2.51122					N=2	SH-CTRL	15.2278	20.2325	5.00472	0	1	21.4614	6.23356	0	1	20.4338	5.20598	0	1	21.7266	6.49878	0	1
4	0.012	0.362	0.194			4	0.268	0.59	0.278			5	1.48643	3.41099	1.6348			5	1.82593	2.32182	1.80182					N=3	SH-CTRL	14.8258	20.0077	5.18189	0	1	21.1127	6.28691	0	1	19.545	4.71923	0	1	21.333	6.50719	0	1
5	0.075	0.485	0.176			5	0.209	0.508	0.329			6	0.900034	2.50967	1.82943			6	2.24195	3.07422	2.01935
6	0.053	0.425	0.164			6	0.275	0.452	0.694			7	1.57638	2.93848	1.76031			7	2.35086	3.78435	1.78366					N=1	SH-aSyn	14.6257	19.4358	4.81004	-0.473062	1.38805	20.5292	5.90343	-0.3836	1.30459	19.4151	4.78939	-0.307271	1.23737	21.0328	6.40712	-0.0406183	1.02855
7	0.075	0.268	0.121			7	0.246	0.52	0.775			8	1.24712	3.2392	1.89169			8	1.78532	2.43028	3.28578					N=2	SH-aSyn	14.3532	19.3634	5.01016	0.00544302	0.996234	20.5015	6.14832	-0.0852457	1.06087	19.4031	5.0499	-0.156076	1.11425	20.8476	6.49442	-0.0043595	1.00303
8	0.08	0.341	0.126			8	0.2	0.579	0.283			9	1.38461	3.08455	2.14819			9	1.8405	3.83254	3.29851					N=3	SH-aSyn	14.3016	19.6721	5.37049	0.188596	0.877459	20.6676	6.36597	0.0790624	0.946673	19.3165	5.01486	0.295625	0.814719	20.98	6.67832	0.171122	0.888152
9	0.075	0.538	0.273			9	0.199	0.425	0.289			10	1.53383	2.59518	1.65403			10	2.07537	3.2082	1.61058
10	0.068	0.389	0.3			10	0.12	0.441	0.348			11	1.58649	2.46988	1.55415			11	1.80777	2.6927	1.77018					Fig. 3i (HMC3)
11	0.079	0.197	0.245			11	0.189	0.432	0.284			12	1.75695	2.48066	1.45156			12	1.90959	3.69275	2.01812								LAMP1				CTSD				CTSB				ATP61V1H
12	0.059	0.372	0.243			12	0.131	0.534	0.308			13	1.44923	2.61437	1.80319			13	1.93982	1.94365	1.8189							Actin	LAMP1	dCT	ddCT	Fold diff	CTSD	dCT	ddCT	Fold diff	CTSB	dCT	ddCT	Fold diff	ATP61V1H	dCT	ddCT	Fold diff
13	0.079	0.526	0.273			13	0.15	0.86	0.775			14	1.85471	2.46638	1.74089			14	1.79003	4.08441	1.70257					N=1	HMC-CTRL	14.8077	19.7597	4.952	0	1	20.072	5.26435	0	1	19.689	4.88139	0	1	21.1844	6.37673	0	1
14	0.099	0.297	0.205			14	0.166	0.512	0.777			15	1.74955	2.52746	1.59545			15	2.02658	4.32106	2.43671					N=2	HMC-CTRL	14.4094	19.6621	4.85446	0	1	19.7143	4.90661	0	1	19.4215	4.61389	0	1	20.6591	5.85144	0	1
15	0.03	0.557	0.342			15	0.17	0.51	0.572			16	1.47203	2.37943	1.6701			16	2.77524	2.33757	2.24657					N=3	HMC-CTRL	14.2636	19.9271	5.11941	0	1	19.8375	5.02982	0	1	19.3303	4.52264	0	1	20.7234	5.91572	0	1
16	0.069	0.314	0.254			16	0.135	0.562	0.722			17	1.52263	2.65336	1.32035			17	2.20527	2.41816	2.15191
17	0.07	0.377	0.409			17	0.26	0.669	0.615			18	1.50879	2.92752	1.67308			18	2.3126	4.11625	1.88135					N=1	HMC-aSyn	14.2961	19.3962	4.58851	-0.363494	1.28654	19.358	4.55033	-0.714026	1.64038	18.6875	3.87986	-1.00153	2.00212	20.5011	5.69349	-0.683242	1.60574
18	0.074	0.339	0.137			18	0.665	0.505	0.354			19	1.47581	2.35457	1.55152			19	2.08736	3.06311	2.1168					N=2	HMC-aSyn	10.8656	18.8415	4.03388	-0.820575	1.76611	18.7875	3.97982	-0.926787	1.90104	18.4935	3.68588	-0.928013	1.90265	20.2538	5.44615	-0.405293	1.32436
19	0.053	0.396	0.213			19	0.229	0.851	0.744			20	1.79307	2.66255	1.65003			20	2.27234	3.26468	1.94903					N=3	HMC-aSyn	11.0851	19.1483	4.34062	-0.77879	1.71569	18.9164	4.10879	-0.921025	1.89346	18.1509	3.3432	-1.17944	2.26489	20.5024	5.6947	-0.221018	1.16556
20	0.097	0.234	0.133			20	0.173	0.598	0.42			21	1.56542	1.8804	1.90713			21	1.93932	3.08689	2.13924
21	0.016	0.214	0.235			21	0.325	0.64	0.403			22	1.55189	2.25076	1.47159			22	1.9224	2.48322	1.93631
22	0.007	0.596	0.243			22	0.207	0.625	0.338			23	1.78341	2.38235	1.73534			23	2.01175	3.53334	3.19133
23	0.058	0.442	0.233			23	0.272	0.57	0.411			24	1.48807	2.74845	2.20282			24	1.99306	3.42993	1.76291
24	0.132	0.445	0.165			24	0.217	0.501	0.433			25	1.30853	2.04085	1.77542			25	1.69261	2.23396	1.82493
25	0.012	0.422	0.174			25	0.35	0.329	0.577			26	1.41427	2.31897	1.42395			26	2.28354	3.72429	3.15761
26	0.034	0.436	0.208			26	0.2	0.662	0.597			27	1.53605	2.80204	1.79557			27	2.13459	3.53837	1.85285
27	0.029	0.382	0.254			27	0.308	0.312	0.683			28	1.3274	1.87284	1.845			28	1.57511	2.73225	2.39405
28	0.048	0.202	0.228			28	0.314	0.766	0.431			29	1.49077	2.6606	1.99866			29	1.81068	2.43377	3.2313
29	0.02	0.317	0.229			29	0.297	0.492	0.452			30	1.42065	2.08855	1.57705			30	1.76352	5.29895	3.473
30	0.032	0.242	0.221			30	0.237	0.549	0.394			31	1.35683	4.30061	2.11768			31	2.00411	3.06445	2.22671
31	0.091	0.354	0.248			31	0.554	0.436	0.351			32	1.19462	2.2794	1.4646			32	2.11393	3.56101	2.24429
32	0.078	0.199	0.253			32	0.105	0.411	0.335			33	1.41444	2.05865	1.69829			33	1.86279	3.86214	1.70191
33	0.085	0.484	0.253			33	0.107	0.397	0.628			34	1.26288	2.53844	2.01632			34	1.58613	3.71057	1.99855
34	0.039	0.439	0.136			34	0.563	0.42	0.474			35	1.52986	1.81191	1.67147			35	1.89971	4.14928	2.02017
35	0.117	0.526	0.187			35	0.155	0.455	0.377			36	1.3538	2.58998	1.7444			36	1.8566	3.96883	2.2514
36	0.049	0.143	0.218			36	0.186	0.303	0.385			37	1.57192	2.5589	1.69049			37	2.18427	3.44382	1.93819
37	0.06	0.213	0.183			37	0.09	0.542	0.436			38	1.22201	2.68611	1.89085			38	2.37553	4.37219	1.77163
38	0.034	0.488	0.147			38	0.134	0.364	0.663			39	1.53497	2.19623	1.95714			39	1.78008	3.58921	1.66798
39	0.036	0.262	0.275			39	0.218	0.284	0.71			40	1.29681	2.66012	2.59628			40	1.82287	3.21102	3.10147
40	0.117	0.489	0.162			40	0.334	0.375	0.673			41	1.80202	2.49831	1.99419			41	1.54057	5.11862	2.48465
41	0.062	0.508	0.163			41	0.292	0.372	0.426			42	1.50819	1.97959	1.80022			42	1.5761	2.22469	1.62785
42	0.05	0.401	0.167			42	0.238	0.672	0.605			43	1.23234	1.65681	1.96413			43	1.56918	2.7697	2.0611
43	0.054	0.442	0.265			43	0.517	0.38	0.64			44	1.74384	2.19277	1.90961			44	1.66839	2.57797	3.81148
44	0.054	0.426	0.191			44	0.172	0.284	0.474			45	1.46614	2.65365	1.55277			45	1.77927	2.73296	3.58097
45	0.035	0.521	0.096			45	0.17	0.502	0.561			46	1.22684	2.27163	1.73349			46	1.11805	5.10005	3.26759
46	0.047	0.403	0.282			46	0.133	0.611	0.423			47	1.21427	1.86975	1.47582			47	1.56878	3.31378	2.04229
47	0.056	0.535	0.256			47	0.113	0.493	0.432			48	1.77837	2.17838	1.61906			48	1.2932	3.271	1.57372
48	0.041	0.507	0.287			48	0.27	0.616	0.706			49	1.41146	2.95471	2.09428			49	1.10765	3.35484	2.39736
49	0.068	0.566	0.097			49	0.331	0.703	0.81			50	1.00788	2.95132	1.80041			50	1.15131	2.91731	2.08219
50	0.055	0.616	0.224			50	0.41	0.481	0.543			Average	1.44688	2.52412	1.75498			Average	1.90468	3.34905	2.27848
Average	0.05948	0.39114	0.21162			Average	0.25632	0.51512	0.49206
Fig. 3d (SH-SY5Y vs HMC3)	Mander's coefficient (LAMP1 with p62)
	Control
SH-SY5Y	0.537996	1.54674	1.46268	0.201748	1.26093	0.891056	1.26093	1.34499	1.26093	1.14324	1.32818	0.99193	1.32818	1.66443	0.504371	1.16005	1.17687	1.24412	0.891056	1.6308	0.268998	0.117687	0.975118	2.21923	0.201748	0.571621	0.487559	0.806994	0.336247	0.537996	1.52993	1.31137	1.42905	0.655683	1.96705	0.823806	1.00874	0.571621	0.605245	1.96705	1.04237	0.840619	0.907868	0.907868	0.588433	0.790182	0.941493	0.689307	1.14324
HMC3	5.32952	5.93477	9.11231	4.50572	3.51379	4.6234	4.13584	3.36247	3.34566	2.01748	3.17754	2.20242	2.52186	2.79085	2.8581	2.26967	4.37122	11.1802	3.85003	2.90854	5.46402	3.48016	4.57297	3.64829	5.88433	3.36247	5.17821	5.27909	4.99328	3.98453	9.31406	1.7653	1.79892	9.46537	2.60592	3.1271	1.51311	2.25286	3.6651	5.61533	4.90921	4.00134	8.692	2.89173	2.8581	2.23605	1.8998	4.53934	5.5649
[truncated: 51 more columns]

## Sheet: Fig. 4
Fig. 4a															Fig. 4b (SH-SY5Y)	Control			α-Syn
																N=1	N=2	N=3	N=1	N=2	N=3
															No BafA1	0.747424	0.585342	1.66723	0.525767	0.238779	0.716808
															+BafA1	2.84054	2.84521	3.508	2.26474	3.20826	2.5319
															Fig. 4c (HMC3)	Control			α-Syn
																N=1	N=2	N=3	N=1	N=2	N=3
															No BafA1	1.02238	0.607861	1.36976	0.616078	0.521766	1.4331
															+BafA1	4.53385	3.62177	4.21843	4.57036	4.12826	4.83185
															Fig. 4e (SH-SY5Y)
																Control
															No Baf	5	4	1	6	3	7	8	2	7	6	4	2	5	2	2	2	2	8	9	7	4	3	2	4	7	6	3	12	7	8	5	10	13	12
															Baf	52	31	80	75	77	58	51	58	66	74	65	67	72	43	46	43	77	84	56	52	44	78	56	52	47	51	62	47	70	64	60	73	74	71
															Fig. 4f (HMC3)
																Control
															No Baf	14	7	7	14	17	11	12	14	11	14	14	18	11	24	12	25	12	12	9	14	9	12	13	12	16	19	21	10	12	13	6	9	12	16
															Baf	81	99	65	49	73	58	96	99	66	74	83	76	112	78	84	83	77	121	73	73	86	81	113	74	87	74	66	96	61	79	103	94	82	78
															Fig. 4g (SH-SY5Y)
																		SQSTM1/p62							Fig. 4j	Percentage of cells			Fig. 4k	Number of foci per cell			Fig. 4m	Percentage of cells			Fig. 4n	Number of foci per cell
																	Actin	SQSTM1/p62	dCT	ddCT	Fold diff				Image	SH-SY5Y	HMC3		Cell	SH-SY5Y	HMC3		Image	SH-SY5Y	HMC3		Cell	SH-SY5Y	HMC3
															N=1	SH-CTRL	15.0491	21.1929	6.14373	0	1				1	14.2857	83.3333		1	1	2		1	33.3333	75		1	1	4
															N=2	SH-CTRL	15.2278	21.1973	5.96952	0	1				2	35.2941	53.8462		2	2	3		2	31.25	61.9048		2	1	3
															N=3	SH-CTRL	14.8258	20.7447	5.9189	0	1				3	25	80		3	1	1		3	44.4444	78.5714		3	1	1
																									4	12.5	72.7273		4	1	2		4	29.1667	50		4	1	3
															N=1	SH-aSyn	14.6257	20.1121	5.48639	-0.657345	1.57718				5	35	81.8182		5	3	2		5	42.8571	92.8571		5	2	4
															N=2	SH-aSyn	14.3532	19.8945	5.54134	-0.42818	1.34553				6	33.3333	76.9231		6	1	7		6	32	80		6	2	3
															N=3	SH-aSyn	14.3016	20.1608	5.85919	-0.0597062	1.04225				7	7.14286	90.9091		7	1	3		7	40	62.5		7	1	4
																									8	30.4348	66.6667		8	1	4		8	37.5	64.2857		8	1	3
																									9	39.1304	63.6364		9	1	2		9	36.6667	100		9	1	4
															Fig. 4h (HMC3)										10	27.2727	71.4286		10	2	3		10	16.6667	69.2308		10	1	5
																		SQSTM1/p62							11	26.6667	75		11	1	1		11	43.75	53.3333		11	2	3
																	Actin	SQSTM1/p62	dCT	ddCT	Fold diff								12	1	2						12	1	1
															N=1	HMC-CTRL	14.8077	20.0768	5.26911	0	1								13	1	1						13	1	2
															N=2	HMC-CTRL	14.4094	19.4278	4.62013	0	1								14	1	1						14	1	4
															N=3	HMC-CTRL	14.2636	19.3102	4.50255	0	1								15	1	3						15	1	1
																													16	1	3						16	1	4
															N=1	HMC-aSyn	14.2961	18.8689	4.06121	-1.2079	2.31002								17	1	2						17	1	2
															N=2	HMC-aSyn	10.8656	18.6719	3.86428	-0.755846	1.68862								18	1	2						18	1	2
															N=3	HMC-aSyn	11.0851	18.4109	3.60325	-0.899296	1.86516								19	1	2						19	1	1
																													20	1	3						20	1	1
																													21	1	4						21	1	1
																													22	1	3						22	1	2
																													23	2	3						23	1	6
																													24	1	2						24	1	5
																													25	1	3						25	1	4
																													26	1	1						26	1	3
																													27	1	1						27	1	4
																													28	2	1						28	2	2
																													29	2	1						29	1	4
																													30	1	2						30	1	3
																													31	1	3						31	1	2
																													32	1	4						32	1	2
																													33	1	4						33	1	4
																													34	1	1						34	1	1
																													35	1	2						35	1	1
																													36	1	2						36	1	6
																													37	2	3						37	1	1
																													38	1	3						38	1	4
																													39	1	4						39	2	6
																													40	1	4						40	1	5
																													41	1	4						41	1	5
																													42	1	7						42	1	10
																													43	1	1						43	1	6
																													44	1	1						44	2	3
																													45	1	1						45	2	1
																													46	2	2						46	1	2
																													47	1	2						47	1	3
																													48	1	2						48	1	5
																													49	1	3						49	1	6
																													50	1	5						50	2	4
																													51	1	5						51	2	1
																													52	2	7						52	3	2
																													53	1	1						53	1	4
																													54	1	1						54	1	2
																													55	1	2						55	1	5
																													56	2	2						56	1	4
																													57		3						57	1	2
																													58		3						58	1	2
																													59		3						59	1	1
																													60		3						60	1	3
																													61		3						61	1	1
																													62		5						62	1	1
																													63		1						63	1	2
																													64		1						64	1	2
																													65		2						65	2	1
																													66		2						66	1	2
																													67		2						67	1	3
																													68		3						68	1	1
																													69		3						69	1	1
																													70		4						70		3
																													71		4						71		3
																													72		4						72		3
																													73		2						73		1
																													74		3						74		2
																													75		5						75		1
																													76		2						76		2
																													77		3						77		6
																													78		1						78		7
																													79		5						79		8
																													80		1						80		1
																													81		1						81		1
																													82		1						82		4
																													83		1						83		4
																													84		2						84		5
																													85		2						85		3
																													86		2						86		5
																													87		3						87		2
																													88		5						88		2
																													89		5						89		1
																													90		1						90		2
																													91		1						91		1
																													92		1						92		1
																													93		1						93		4
																													94		2						94		5
																													95		2						95		2
																													96		2						96		2
																													97		4						97		1
																													98		3						98		4
																																					99		2
																																					100		2
																																					101		2
																																					102		2
																																					103		3
																																					104		3
																																					105		1
																																					106		2
																																					107		1
																																					108		3
[truncated: 66 more columns]

## Sheet: Fig. 5
	Fig. 5b	Mander's Overlap Coefficient (aSyn with LAMP1)		Fig. 5d	Mander's Overlap Coefficient (aSyn with LAMP1)
	Cell	DAn		Cell	MG			Fig. 5g
	1	0.234		1	0.091				DAn																																								MG
	2	0.18		2	0.087			Control	2492.47	3545.25	2101.15	1982.18	2416.54	2796.26	2240.03	2217.34	2410.64	2377.57	2139.37	2223.94	4000.67	3632.02	3557.53	1976.75	1576.37	1542.3	2811.27	4040.27	2854.44	3401.22	2652.24	3183.14	4130.86	3328.87	4051.08	3993.16	2555.21	3317.54	2369.59	3456.28	3354.48	3081.16	2075.92	6166.8	1093.32	3429.66	2775.38	2950.18	628.865
	3	0.417		3	0.105			Baf A1	4598.88	6430.31	12995.3	4430.21	2594.23	3791.19	7044.04	6747.28	11282.2	6203.84	5284.14	3687.07	3306.73	3009.97	3056.55	4529.26	5522.85	5654.9	5627.4	6867.81	3643.4	4669.14	4279.74	3547.76	4910.37	3861.22	5976.41	11387.7	5228.14	4599.51	6130.77	4869.89	6578	6602.09	6300.56	7801.38	6424.24	6925.6	6673.46	8922.95	2006.95
	4	0.488		4	0.268
	5	0.557		5	0.072
	6	0.356		6	0.069			Fig. 5i
	7	0.433		7	0.178				No α-Syn																																								α-Syn
	8	0.44		8	0.083			No Baf A1	9	11	10	12	7	7	4	9	17	10	9	2	3	6	4	1	9	3	2	11	5	11	5	6	7	12	7	6	6	2	8	10	5	8	2	5	5	6	11	3	12
	9	0.409		9	0.061			Baf A1	21	16	19	17	26	24	23	29	17	38	20	19	22	32	34	16	35	19	23	25	26	24	17	20	17	19	18	22	19	31	32	37	33	16	39	32	34	18	26	17	10
	10	0.394		10	0.134
	11	0.577		11	0.029
	12	0.419		12	0.254			Fig. 5k
	13	0.583		13	0.168				Control																																								α-Syn
	14	0.348		14	0.194			No Baf	17	25	20	22	18	19	21	13	14	10	7	20	14	22	23	29	26	22	25	9	16	15	22	18	26	12	24	33	29	19	12	36	39	31	34	28	34	29	35	17	17
	15	0.463		15	0.086			Baf	183	179	272	136	258	209	233	108	236	114	204	135	174	206	202	184	145	196	148	168	119	122	98	263	108	258	291	159	240	225	152	141	107	116	143	125	215	104	80	181	362
	16	0.602		16	0.087
	17	0.641		17	0.041
	18	0.601		18	0.088
	19	0.449		19	0.164
	20	0.503		20	0.131
	21	0.656		21	0.031
	22	0.544		22	0.253
	23	0.352		23	0.159
	24	0.438		24	0.267
	25	0.375		25	0.138
	26	0.634		26	0.265
	27	0.361		27	0.246
	28	0.239		28	0.062
	29	0.408		29	0.059
	30	0.463		30	0.09
	31	0.562		31	0.091
	32	0.408		32	0.274
	33	0.461		33	0.116
	34	0.274		34	0.24
	35	0.39		35	0.067
	36	0.627		36	0.025
	37	0.711		37	0.175
	38	0.394		38	0.013
	39	0.527			0.130553
	40	0.265
	Average	0.454575
[truncated: 39 more columns]

## Sheet: Fig. 6
	Fig. 6c				Fig. 6d					Fig. 6g				Fig. 6h
		Percentage acceptors (HMC3) with aggregates				Number of aggregates per HMC3 acceptor					Percentage acceptors (HMC3) with aggregates				Number of aggregates per HMC3 acceptor
	Image/FOV	N-M	NWm-M		Acceptor cell #	N-M	NWm-M			Image/FOV	N-M	NRapamycin-M		Acceptor cell #	N-M	NRapamycin-M
	1	28.3071	64.0123		1	5	2			1	40	35.7143		1	4	1
	2	22.7516	45.7431		2	1	1			2	27.2727	37.5		2	2	1
	3	22.7516	59.8457		3	1	4			3	57.1429	28.5714		3	1	1
	4	14.4182	54.2901		4	1	13			4	37.5	20		4	1	3
	5	18.9054	54.2901		5	4	1			5	41.6667	22.2222		5	1	1
	6	22.7516	56.5123		6	8	12			6	40	36.3636		6	3	2
	7	22.7516	45.7431		7	3	2			7	42.8571	11.1111		7	1	1
	8	35.2516	46.5123		8	1	7			8	0	15.3846		8	1	1
	9	39.4182	76.5123		9	1	11			9	50	16.6667		9	1	1
	10	44.1802	55.0838		10	4	15			10	54.5455	54.5455		10	2	1
	11	18.2061	62.2266		11	1	14			11	66.6667	50		11	5	1
	12	32.7516	65.4012		12	4	1			12	40	50		12	2	8
	13	52.7516	62.2266		13	5	4			13	50	44.4444		13	2	3
	14	29.8944	62.2266		14	7	1			14	66.6667	33.3333		14	3	1
	15	22.7516	59.8457		15	1	2			15	54.5455	50		15	2	1
	16	18.2061	76.5123		16	4	4			16	60	40		16	1	2
	17	29.8944	76.5123		17	1	2			17	41.6667	25		17	1	1
	18	26.0849	54.2901		18	8	13			18	44.4444	16.6667		18	3	4
	19	44.1802	62.2266		19	6	5			19	66.6667	16.6667		19	1	1
	20	39.4182	58.3305		20	2	1			20	61.5385	25		20	1	1
	21	39.4182	66.5123		21	2	2			21	50	11.1111		21	2	1
	22	50.5294	56.5123		22	5	4			22	50	45.4545		22	2	1
	23	22.7516	51.5123		23	3	5			23	54.5455	0		23	1	4
	24	47.7516	76.5123		24	1	1			Average	47.7272	29.8155		24	1	2
	25		64.0123		25	3	4							25	4	3
	26		56.5123		26	6	1							26	1	1
	27		54.2901		27	1	5							27	4	1
	Average	31.0865	60.1559		28	1	2							28	1	1
					29	9	2							29	3	1
					30	1	6			Fig. 6i	Percentage acceptors (HMC3) with aggregates			30	1	1
					31	5	7							31	2	1
					32	1	9			Image/FOV	Control	Rapamycin		32	2	2
	Fig. 6e	Percentage acceptors (HMC3) with aggregates			33	3	15				15.3846	10		33	2	1
					34	1	1				8.33333	12.5		34	1	1
	Image/FOV	Control	Wortmannin		35	1	5				17.6471	20		35	2	1
		25.5319	35.7143		36	1	1				5.88235	9.09091		36	2	1
		27.7778	16		37	1	1				7.14286	21.4286		37	1	3
		28.2051	17.5439		38	2	5				5.55556	23.5294		38	1	2
		22.7273	22.807		39	5	3				11.1111	16.6667		39	1	1
		32	25.3731		40	2	14				7.69231	7.69231		40	2	1
	Average	27.2484	23.4877		41	5	8				23.0769	8.33333		41	5	1
					42	1	6				15.3846	33.3333		42	1	2
					43	2	3				14.2857	9.09091		43	6	2
					44	1	2				14.2857	12.5		44	5	1
					45	4	6				12	14.2857		45	1	2
					46	2	1				11.7647	21.4286		46	1	1
					47	1	17				4.7619	7.69231		47	1	2
					48	2	2				21.4286	7.69231		48	5	3
					49	3	11			Average	12.2336	14.704		49	2	1
					50	5	1							50	1	2
					51	1	18							51	5	1
					52	1	1							52	4	1
					53	4	2							53	3	1
					54	1	4							54	1	5
					55	4	4							55	1	1
					56	3	1							56	1	2
					57	6	5							57	1	2
					58	1	4							58	1	1
					59	4	7							59	1	1
					60	5	5							60	1	1
					61	4	3							61	1	1
					62	2	9							62	1	1
					63	8	5							63	3	7
					64	2	6							64	1	2
					65	1	9							65	3	2
					66	9	4							66	5	2
					67	3	5							67	2	1
					68	2	4							68	1
					69	3	3							69	2
					70	6	2							70	4
					71	5	1							71	2
					72	2	3							72	1
					73	2	1							73	1
					74	2	5							74	1
					75	1	3							75	1
					76	4	3							76	2
					77	1	2							77	12
					78	1	2							78	1
					79	3	5							79	1
					80	1	8							80	3
					81	1	8							81	1
					82	1	5							82	2
					83	2	6							83	1
					84	6	4							84	5
					85	1	2							85	2
					86	1	12							86	2
					87	7	4							87	6
					88	1	6							88	1
					89	1	2							89	1
					90	3	1							90	3
					91	1	3							91	5
					92	1	1							92	1
					93	2	7							93	2
					94	1	4							94	9
					95	7	3							Average	2.23404	1.71642
					96	3	4
					97	2	15
					98	6	7
					99	10	9
					100	1	15
					101	2	2
					102	1	3
					103	1	2
					104	1	5
					105	1	9
					106		2
					107		4
					108		3
					109		3
					110		7
					111		1
					112		1
					113		5
					114		6
					115		3
					116		6
					117		5
					118		4
					119		5
					120		12
					121		14
					122		16
					123		4
					124		3
					125		5
					126		4
					127		3
					128		2
					129		5
					130		4
					131		4
					132		6
					133		3
					134		3
					135		3
					136		4
					137		6
					138		8
					139		2
					140		3
					141		1
					142		4
					143		5
					144		2
					145		4
					146		3
					147		5
					148		2
					149		2
					150		3
					151		2
					152		6
					153		2
					154		5
					155		2
					156		5
					157		9
					158		6
					159		3
					160		4
					161		1
					162		2
					163		1
					164		1
					165		7
					166		6
					167		4
					168		5
					169		3
					170		3
					171		7
					172		4
					173		8
					174		3
					175		9
					176		1
					177		5
					178		1
					179		4
					180		6
					181		5
					182		4
					183		3
					184		1
					185		5
					186		7
					187		2
					188		4
					189		5
					190		2
					191		1
					192		1
					193		1
					194		4
					195		3
					Average	2.89524	4.67179

## Sheet: Fig. 7
	Fig. 7c
		N(WT)+M
	No Baf A1	12	11	4	17	7	26	19	19	17	5	8	16	17	12	22	18	13	14	15	12	19	10	18	16	12	25	18	16	21	10	19	15	16	11	20	13	10	8	12	14	15	16	10	10	19	6	14	11
	Baf A1	109	81	79	91	60	75	48	65	95	73	83	106	81	87	111	76	99	108	126	87	89	129	128	113	110	122	121	105	97	127	87	120	91	114	108	112	121	112	120	95	70	98	91	124	117	76	74	85
	Fig. 7f
		N(WT) conditioned media
	No Baf A1	8	14	13	12	15	13	10	7	9	9	8	9	10	8	12	11	13	7	9	4	6	10	12	7	13	15	7	16	12	10	10	12	9	11	13	14	9	4	5	14	13	19	12	13	21	13	11	13
	Baf A1	116	154	103	64	59	101	94	79	111	89	133	89	61	90	98	70	78	103	139	85	85	94	86	100	63	95	64	90	77	130	140	82	84	102	75	112	100	89	106	157	118	101	73	75	71	65	98	70
	Fig. 7j	Number of aSyn particles per SH-SY5Y cell				Fig. 7k	aSyn load per SH-SY5Y donor cell (# of aSyn particles/cell area)				Fig. 7h						Fig. 7i	Left y-axis	Right y-axis
											Percentage of aSyn with p62 in HMC3 acceptors post transfer						Cell (HMC3)	Number of aggregates	Aggregates with p62
	Cell	Mono-culture	Co-culture			Cell	Mono-culture	Co-culture				SH WT aSyn488 + HMC + Baf 400nM 4h					1	14	3
	1	215	189			1	0.517489	0.452205			Cell (HMC3)	Number of aggregates	Aggregates with p62	Percentage			2	26	6
	2	474	176			2	0.447451	0.648303			1	14	3	21.4286			3	19	3
	3	393	229			3	0.526559	0.619368			2	26	6	23.0769			4	4	1
	4	273	185			4	0.71442	0.722109			3	19	3	15.7895			5	11	4
	5	633	179			5	0.386288	1.02701			4	4	1	25			6	2	1
	6	657	207			6	0.395096	0.637851			5	11	4	36.3636			7	8	3
	7	604	131			7	0.579587	0.568184			6	2	1	50			8	7	4
	8	398	173			8	0.4699	0.471264			7	8	3	37.5			9	3	3
	9	316	254			9	0.542092	0.564649			8	7	4	57.1429			10	3	1
	10	309	154			10	0.554898	0.410263			9	3	3	100			11	5	3
	11	340	181			11	0.452111	0.410061			10	3	1	33.3333			12	4	1
	12	450	226			12	0.279069	0.343658			11	5	3	60			13	6	3
	13	296	242			13	0.419077	0.369343			12	4	1	25			14	7	3
	14	345	189			14	0.482341	0.320184			13	6	3	50			15	3	0
	15	248	184			15	0.488069	0.312787			14	7	3	42.8571			16	2	1
	16	239	186			16	0.379509	0.335128			15	3	0	0			17	3	2
	17	216	201			17	0.5738	0.30461			16	2	1	50			18	4	2
	18	389	184			18	0.527772	0.342891			17	3	2	66.6667			19	9	3
	19	349	176			19	0.442698	0.462292			18	4	2	50			20	2	1
	20	366	172			20	0.466556	0.438131			19	9	3	33.3333			21	4	1
	21	343	206			21	0.830366	0.489948			20	2	1	50			22	7	2
	22	341	170			22	0.431189	0.568988			21	4	1	25			23	5	3
	23	257	157			23	0.409594	0.730848			22	7	2	28.5714			24	8	2
	24	233	213			24	1.02403	0.390395			23	5	3	60			25	4	2
	25	244	225			25	0.639691	0.425456			24	8	2	25			26	1	1
	26	390	201			26	0.494481	0.533151			25	4	2	50			27	6	2
	27	319	149			27	0.480203	0.403178			26	1	1	100			28	9	3
	28	360	120			28	0.565951	0.428804			27	6	2	33.3333			29	6	2
	29	468	182			29	0.617885	0.490693			28	9	3	33.3333			30	2	1
	30	306	193			30	0.716197	0.598966			29	6	2	33.3333			31	6	2
	31	339	166			31	0.318465	0.407123			30	2	1	50			32	2	1
	32	553	159			32	0.490368	0.526269			31	6	2	33.3333			33	7	1
	33	581	226			33	0.397976	0.492898			32	2	1	50			34	11	5
	34	509	245			34	0.526429	0.421575			33	7	1	14.2857			35	5	2
	35	257	199			35	0.484827	0.842456			34	11	5	45.4545			36	5	4
	36	523	235			36	0.47776	0.30674			35	5	2	40			37	7	2
	37	327	209			37	0.43212	0.413247			36	5	4	80			38	7	2
	38	284	158			38	0.617465	0.684057			37	7	2	28.5714			39	7	1
	39	330	163			39	0.385031	0.367287			38	7	2	28.5714			40	2	1
	40	480	165			40	0.458702	0.432761			39	7	1	14.2857			41	3	0
	41	522	159			41	0.506871	0.417556			40	2	1	50			42	2	0
	42	398	137			42	0.479588	0.454722			41	3	0	0			43	5	1
	43	340	144			43	0.597254	0.502118			42	2	0	0			44	6	2
	44	352	255			44	0.510944	0.287332			43	5	1	20			45	3	1
	45	232	268			45	0.322835	0.478482			44	6	2	33.3333			46	7	3
	46	365	276			46	0.419835	0.530692			45	3	1	33.3333			47	4	2
	47	540	201			47	0.589864	0.39307			46	7	3	42.8571			48	6	2
	48	308	190			48	0.385932	0.530119			47	4	2	50			49	7	2
	49	504	188			49	0.383242	0.295201			48	6	2	33.3333			50	11	4
	50	334	265			50	0.679648	0.427328			49	7	2	28.5714
	51	349	164			51	0.570214	0.395615			50	11	4	36.3636
	52	241	267			52	0.494813	0.439799					Average	38.5672
	53	294	145			53	0.631232	0.315501
	54	345	216			54	0.690075	0.470271
	55	319	235			55	1.34201	0.455597
	56	369	207			56	0.950333	0.273202
	57	378	222			57	0.64356	0.242513
	58	381	246			58	0.50262	0.29291
	59	286	253			59	0.545065	0.320347
	60	233	259			60	0.540306	0.328716
	Average	367.4	197.6			Average	0.537162	0.459437
[truncated: 52 more columns]

## Sheet: Fig. S1
	Fig. S1b	SH-SY5Y - Lysosensor green mean fluorescence intensity per cell					Fig. S1c	HMC3 - Lysosensor green mean fluorescence intensity per cell				Fig. S1f (SH-SY5Y)	Control						aSyn						Fig. S1g (HMC3)	Control						aSyn
	Cell	Control	Baf A1	α-Syn			Cell	Control	Baf A1	α-Syn			Cell	Number of lysosomes	Number of GAL3+ lysosomes	LMP index per cell (GAL3+ lyso/total lyso)	Percentage lyso under LMP		Cell	Number of lysosomes	Number of GAL3+ lysosomes	LMP index per cell (GAL3+ lyso/total lyso)	Percentage lyso under LMP			Cell	Number of lysosomes	Number of GAL3+ lysosomes	LMP index per cell (GAL3+ lyso/total lyso)	Percentage lyso under LMP		Cell	Number of lysosomes	Number of GAL3+ lysosomes	LMP index per cell (GAL3+ lyso/total lyso)	Percentage lyso under LMP
	1	4441.4	1028.84	1492.03			1	4014.34	398.239	2985.61			1	201	2	0.00995025	0.995025		1	106	3	0.0283019	2.83019			1	293	1	0.00341297	0.341297		1	399	3	0.0075188	0.75188
	2	6094.84	1567.95	2562.77			2	8032.06	600.412	4873.04			2	367	1	0.0027248	0.27248		2	151	2	0.013245	1.3245			2	637	2	0.00313972	0.313972		2	240	0	0	0
	3	5228.03	877.247	4928.58			3	5522.23	607.057	6579.48			3	199	1	0.00502513	0.502513		3	97	2	0.0206186	2.06186			3	758	0	0	0		3	284	1	0.00352113	0.352113
	4	4723.74	1070.86	3977.42			4	4591.92	607.826	6386.21			4	430	3	0.00697674	0.697674		4	169	4	0.0236686	2.36686			4	376	2	0.00531915	0.531915		4	249	2	0.00803213	0.803213
	5	3206.99	2046.12	3379.33			5	3824.49	623.259	5023.48			5	200	1	0.005	0.5		5	96	3	0.03125	3.125			5	270	0	0	0		5	518	2	0.003861	0.3861
	6	1629.87	2039.81	4978.87			6	5157.81	541.931	3791.5			6	187	1	0.00534759	0.534759		6	153	3	0.0196078	1.96078			6	444	0	0	0		6	664	3	0.00451807	0.451807
	7	2889.31	1159.33	5025.97			7	3688.11	923.623	5531.98			7	203	1	0.00492611	0.492611		7	170	5	0.0294118	2.94118			7	692	4	0.00578035	0.578035		7	406	2	0.00492611	0.492611
	8	1285.31	2062.74	2111.45			8	3217.21	374.157	4298.8			8	187	0	0	0		8	135	4	0.0296296	2.96296			8	559	3	0.00536673	0.536673		8	386	2	0.00518135	0.518135
	9	1786.11	850.709	2146.51			9	2768.82	1603.42	2823.1			9	157	0	0	0		9	210	5	0.0238095	2.38095			9	432	0	0	0		9	364	4	0.010989	1.0989
	10	1274.94	785.802	2144.34			10	4328.73	2434.49	4120.14			10	125	1	0.008	0.8		10	92	2	0.0217391	2.17391			10	277	2	0.00722022	0.722022		10	258	1	0.00387597	0.387597
	11	1068.56	519.427	2212.62			11	4690.57	366.577	1860.43			11	275	2	0.00727273	0.727273		11	244	3	0.0122951	1.22951			11	205	0	0	0		11	570	3	0.00526316	0.526316
	12	565.768	1467.54	2819.99			12	3497.23	833.44	2468.55			12	262	2	0.00763359	0.763359		12	114	2	0.0175439	1.75439			12	411	0	0	0		12	536	4	0.00746269	0.746269
	13	1055.48	1637.12	3122.25			13	4045.88	622.568	2865.81			13	399	2	0.00501253	0.501253		13	312	8	0.025641	2.5641			13	315	0	0	0		13	323	3	0.00928793	0.928793
	14	2263.48	1795.44	1728.67			14	5425.32	998.323	2227.42			14	241	0	0	0		14	220	7	0.0318182	3.18182			14	278	0	0	0		14	360	1	0.00277778	0.277778
	15	2845.42	1789.46	2737.49			15	3519.69	1054	3320.97			15	333	1	0.003003	0.3003		15	307	7	0.0228013	2.28013			15	231	0	0	0		15	440	2	0.00454545	0.454545
	16	2296.18	4723.89	2330.78			16	5518.43	1375.99	1936.83			16	361	1	0.00277008	0.277008		16	341	8	0.0234604	2.34604			16	141	1	0.0070922	0.70922		16	377	0	0	0
	17	2193.62	2667.44	1784.05			17	3864.05	691.311	2318.41			17	267	0	0	0		17	93	3	0.0322581	3.22581			17	194	1	0.00515464	0.515464		17	214	3	0.0140187	1.40187
	18	1158.54	1251.32	2658.41			18	4949.87	826.985	1499.12			18	423	1	0.00236407	0.236407		18	152	5	0.0328947	3.28947			18	217	2	0.00921659	0.921659		18	521	4	0.00767754	0.767754
	19	3126.09	1707.78	2622.79			19	9797.94	922.414	2018.12			19	359	2	0.00557103	0.557103		19	122	5	0.0409836	4.09836			19	164	1	0.00609756	0.609756		19	233	1	0.00429185	0.429185
	20	2270.09	1591.17	4436.78			20	2561.55	374.342	2677.08			20	368	1	0.00271739	0.271739		20	89	6	0.0674157	6.74157			20	263	1	0.00380228	0.380228		20	213	2	0.00938967	0.938967
	21	1482.26	2041.24	1898.46			21	3914.57	2271.91	2801.86			21	399	2	0.00501253	0.501253		21	117	1	0.00854701	0.854701			21	177	1	0.00564972	0.564972		21	347	1	0.00288184	0.288184
	22	1349.8	907.592	3562.2			22	5076.25	2197.62	2993.13			22	338	2	0.00591716	0.591716		22	203	6	0.0295567	2.95567			22	330	0	0	0		22	270	1	0.0037037	0.37037
	23	1406.49	1712.74	1426.32			23	3534.29	2015.49	3630.44			23	306	3	0.00980392	0.980392		23	159	4	0.0251572	2.51572			23	463	1	0.00215983	0.215983		23	223	4	0.0179372	1.79372
	24	1200.07	4365.48	1408.78			24	4867.61	1251.33	1606.97			24	420	1	0.00238095	0.238095		24	172	5	0.0290698	2.90698			24	217	1	0.00460829	0.460829		24	350	2	0.00571429	0.571429
	25	1667.92	4301.25	2249.58			25	3310.95	584.271	2061.59			25	305	1	0.00327869	0.327869		25	175	3	0.0171429	1.71429			25	382	0	0	0		25	329	2	0.00607903	0.607903
	26	1281.85	2570.22	1669.46			26	2670.17	1146.64	2211.44			26	157	0	0	0		26	219	4	0.0182648	1.82648			26	334	0	0	0		26	144	1	0.00694444	0.694444
	27	1808.86	2167.91	1928.38			27	2416.74	1335.32	1427.45			27	286	0	0	0		27	85	3	0.0352941	3.52941			27	488	2	0.00409836	0.409836		27	276	3	0.0108696	1.08696
	28	1452.51	2290.69	3796.83			28	2907.28	1448.15	2785.97			28	199	0	0	0		28	260	8	0.0307692	3.07692			28	341	1	0.00293255	0.293255		28	277	4	0.0144404	1.44404
	29	1870.17	2906.68	3027.01			29	2285.39	1116.05	2582.77			29	274	1	0.00364964	0.364964		29	174	6	0.0344828	3.44828			29	314	0	0	0		29	513	5	0.00974659	0.974659
	30	2171.56	2598.2	1478			30	1160.57	1844.43	3286.79			30	392	0	0	0		30	122	5	0.0409836	4.09836			30	356	2	0.00561798	0.561798		30	548	2	0.00364964	0.364964
	31	5308.72	1058.23	1545.03			31	1862.22	1685.78	2685.88			31	170	1	0.00588235	0.588235		31	143	5	0.034965	3.4965			31	366	1	0.00273224	0.273224		31	374	2	0.00534759	0.534759
	32	8116.86	1876.08	3570.69			32	3991.22	445.208	3239.32			32	217	1	0.00460829	0.460829		32	163	4	0.0245399	2.45399			32	337	2	0.00593472	0.593472		32	521	3	0.00575816	0.575816
	33	8277.52	1839.22	1701.54			33	3374.39	916.848	1307.64			33	399	3	0.0075188	0.75188		33	160	5	0.03125	3.125			33	332	2	0.0060241	0.60241		33	380	2	0.00526316	0.526316
	34	8360.07	2643.61	2040.67			34	2188.03	1649.98	2376.91			34	394	2	0.00507614	0.507614		34	188	8	0.0425532	4.25532			34	194	0	0	0		34	146	1	0.00684932	0.684932
	35	5852.84	3066.1	4610.5			35	2435.32	1063.81	2499.52			35	343	1	0.00291545	0.291545		35	172	7	0.0406977	4.06977			35	302	1	0.00331126	0.331126		35	528	3	0.00568182	0.568182
	36	3600.05	1875.04	3145.86			36	2107.83	1927.64	1664.31			36	376	2	0.00531915	0.531915		36	67	3	0.0447761	4.47761			36	440	0	0	0		36	378	4	0.010582	1.0582
	37	5493.63	1776.55	4196.29			37	1865.39	919.709	2628.66			37	255	1	0.00392157	0.392157		37	188	4	0.0212766	2.12766			37	296	0	0	0		37	605	3	0.00495868	0.495868
	38	3516.72	3099.7	3396.61			38	2696.9	4025.72	1815.78			38	133	0	0	0		38	209	5	0.0239234	2.39234			38	276	1	0.00362319	0.362319		38	376	2	0.00531915	0.531915
	39	7169.82	1500.48	2690.36			39	1787.65	2009.75	2225.49			39	242	1	0.00413223	0.413223		39	148	5	0.0337838	3.37838			39	278	1	0.00359712	0.359712		39	520	4	0.00769231	0.769231
	40	6057.62	2799.11	3099.8			40	4420.43	2136.23	3347.82			40	395	1	0.00253165	0.253165		40	262	8	0.0305344	3.05344			40	234	1	0.0042735	0.42735		40	424	6	0.0141509	1.41509
	41	4483.5	1626.94	1136.87			41	1911.24	1505.55	5900.22			41	261	1	0.00383142	0.383142		41	225	7	0.0311111	3.11111			41	244	0	0	0		41	341	8	0.0234604	2.34604
	42	12530.9	1363.65	2940.32			42	1656.51	1090.86	3178.29			42	168	1	0.00595238	0.595238		42	157	8	0.0509554	5.09554			42	250	0	0	0		42	373	4	0.0107239	1.07239
	43	4383.59	994.823	1509.94			43	2042.12	2879.48	8699.4			43	217	0	0	0		43	289	9	0.0311419	3.11419			43	427	0	0	0		43	474	4	0.00843882	0.843882
	44	8158.96	517.143	1187.67			44	1547.43	3046.42	8316.64			44	319	2	0.00626959	0.626959		44	210	7	0.0333333	3.33333			44	503	2	0.00397614	0.397614		44	482	6	0.0124481	1.24481
	45	8836.7	1012.66	2121.72			45	2048.1	2299.89	2806.02			45	332	2	0.0060241	0.60241		45	283	3	0.0106007	1.06007			45	336	1	0.00297619	0.297619		45	385	5	0.012987	1.2987
	46	8770.05	1432.29	3212.99			46	3755.89	2053.52	1212.46			46	119	0	0	0		46	318	7	0.0220126	2.20126			46	499	0	0	0		46	397	5	0.0125945	1.25945
	47	4931.99	1884.17	4865.53			47	2974.95	1023.2	1427.87			47	138	0	0	0		47	182	8	0.043956	4.3956			47	277	0	0	0		47	614	6	0.00977199	0.977199
	48	13536.5	788.222	3633.59			48	3381.7	2539.71	2650.17			48	348	0	0	0		48	150	3	0.02	2			48	513	1	0.00194932	0.194932		48	572	4	0.00699301	0.699301
	49	4006.55	824.992	3815.75			49	3556.62	2549.45	3788.08			49	200	1	0.005	0.5		49	162	3	0.0185185	1.85185			49	472	0	0	0		49	406	6	0.0147783	1.47783
	50	7714.26	1336.85	4677.17			50	5513.05	2662.93	3793.64			50	288	2	0.00694444	0.694444		50	158	1	0.00632911	0.632911			50	383	0	0	0		50	585	5	0.00854701	0.854701
	51	5460.83	2839.14	2362.04			51	2417.04	2577.7	3839.71						0.00380531	0.380531					0.0282784	2.82784						0.00250134	0.250134					0.00782902	0.782902
	52	6387.3	2007.19	3164.38			52	2180.83	2335.9	3092.2
	53	8171.79	2760.93	5065.93			53	2298.28	2181.61	2755.18
	54	14163.1	1844.32	3014.76			54	2161.59	1494.73	3121.62
	55	9088.97	2408.25	2454.91			55	3028.07	2482.92	1381.23
	56	8197.25	2143.22	4224.99			56	5708.39	2206.09	1236.7
	57	7781.17	3280.99	3508.66			57	4351.43	1726.68	4213.12		Fig. S1h (SH-SY5Y)	Control						aSyn						Fig. S1i (HMC3)	Control						aSyn
	58	5391.54	573.662	3220.11			58	4363.14	2794.22	3203.65			Cell	Number of lysosomes	Number of IST1+ lysosomes	LMP index per cell (IST1+ lyso/total lyso)	Percentage lyso under membrane repair		Cell	Number of lysosomes	Number of IST1+ lysosomes	LMP index per cell (IST1+ lyso/total lyso)	Percentage lyso under membrane repair			Cell	Number of lysosomes	Number of IST1+ lysosomes	LMP index per cell (IST1+ lyso/total lyso)	Percentage lyso under membrane repair		Cell	Number of lysosomes	Number of IST1+ lysosomes	LMP index per cell (IST1+ lyso/total lyso)	Percentage lyso under membrane repair
	59	3486.91	1048.19	2355.3			59	3718.56	2768.61	5615.81			1	158	0	0	0		1	252	5	0.0198413	1.98413			1	776	5	0.0064433	0.64433		1	504	4	0.00793651	0.793651
	60	7475.26	3368.39	5294.73			60	2634.83	1496.1	5551.45			2	208	1	0.00480769	0.480769		2	123	2	0.0162602	1.62602			2	581	0	0	0		2	706	12	0.0169972	1.69972
	61	6868.08	2058.89	2796.6			61	4302.37	2074.72	5792.95			3	120	0	0	0		3	115	2	0.0173913	1.73913			3	523	3	0.00573614	0.573614		3	529	3	0.00567108	0.567108
	62	3998.82	665.893	3938.19			62	4144.92	2668.92	3467.93			4	193	2	0.0103627	1.03627		4	167	3	0.0179641	1.79641			4	433	2	0.00461894	0.461894		4	449	5	0.0111359	1.11359
	63	4576.18	879.337	4742.52			63	3006.66	816.446	5670.97			5	269	0	0	0		5	120	6	0.05	5			5	625	2	0.0032	0.32		5	519	3	0.00578035	0.578035
	64	4246.89	438.216	1124.93			64	3797.84	1888.94	3649.53			6	181	1	0.00552486	0.552486		6	127	6	0.0472441	4.72441			6	422	4	0.00947867	0.947867		6	390	8	0.0205128	2.05128
	65	5820.76	568.582	1962.37			65	3204.05	1962.77	4063.79			7	216	1	0.00462963	0.462963		7	146	2	0.0136986	1.36986			7	683	0	0	0		7	385	5	0.012987	1.2987
	66	5326.91	189.241	1466.37			66	4690.27	687.124	6232.62			8	223	1	0.0044843	0.44843		8	166	6	0.0361446	3.61446			8	856	3	0.00350467	0.350467		8	302	4	0.013245	1.3245
	67	4110.46	685.293	1949.58			67	6935.28	606.526	2939.68			9	198	1	0.00505051	0.505051		9	187	1	0.00534759	0.534759			9	677	2	0.00295421	0.295421		9	322	5	0.015528	1.5528
	68	14545.3	423.102	1448.03			68	2921.08	1631.11	3836.26			10	221	2	0.00904977	0.904977		10	92	2	0.0217391	2.17391			10	981	5	0.00509684	0.509684		10	360	4	0.0111111	1.11111
	69	12024	1015.87	3294.98			69	3360.33	934.574	2959.72			11	250	0	0	0		11	125	5	0.04	4			11	439	1	0.0022779	0.22779		11	373	6	0.0160858	1.60858
	70	13718.8	1266.99	2219.69			70	3050.87	843.51	1948.37			12	219	1	0.00456621	0.456621		12	215	3	0.0139535	1.39535			12	738	1	0.00135501	0.135501		12	297	3	0.010101	1.0101
	71	7425.09	745.356	2109.72			71	4568.2	1269.62	3323.53			13	209	0	0	0		13	176	1	0.00568182	0.568182			13	729	3	0.00411523	0.411523		13	275	3	0.0109091	1.09091
	72	7712.96	2677.02	2173.28			72	3940.98	1161.08	4315.66			14	248	1	0.00403226	0.403226		14	130	4	0.0307692	3.07692			14	607	4	0.00658979	0.658979		14	324	5	0.0154321	1.54321
	73	5006.04	1930.79	1486.55			73	3045.42	396.174	2878.93			15	161	2	0.0124224	1.24224		15	108	6	0.0555556	5.55556			15	729	2	0.00274348	0.274348		15	296	8	0.027027	2.7027
	74	4523.27	1521.95	1078.66			74	4564.78	473.349	2474.69			16	180	1	0.00555556	0.555556		16	187	3	0.0160428	1.60428			16	534	3	0.00561798	0.561798		16	381	6	0.015748	1.5748
	75	4500.99	1459.5	1899.88			75	4179.24	729.667	3096.76			17	204	0	0	0		17	163	5	0.0306748	3.06748			17	645	1	0.00155039	0.155039		17	362	7	0.019337	1.9337
	Average	5149.48	1741.58	2788.03			Average	3638.02	1475.1	3349.61			18	145	1	0.00689655	0.689655		18	184	3	0.0163043	1.63043			18	814	4	0.004914	0.4914		18	319	2	0.00626959	0.626959
													19	276	0	0	0		19	131	6	0.0458015	4.58015			19	654	3	0.00458716	0.458716		19	450	5	0.0111111	1.11111
													20	216	2	0.00925926	0.925926		20	115	4	0.0347826	3.47826			20	726	1	0.00137741	0.137741		20	320	4	0.0125	1.25
													21	169	1	0.00591716	0.591716		21	188	5	0.0265957	2.65957			21	823	2	0.00243013	0.243013		21	411	5	0.0121655	1.21655
													22	182	0	0	0		22	208	6	0.0288462	2.88462			22	772	3	0.00388601	0.388601		22	375	3	0.008	0.8
													23	134	1	0.00746269	0.746269		23	171	7	0.0409357	4.09357			23	867	4	0.00461361	0.461361		23	366	3	0.00819672	0.819672
													24	232	2	0.00862069	0.862069		24	124	3	0.0241935	2.41935			24	603	1	0.00165837	0.165837		24	320	5	0.015625	1.5625
													25	230	1	0.00434783	0.434783		25	191	6	0.0314136	3.14136			25	684	0	0	0		25	331	6	0.0181269	1.81269
													26	192	2	0.0104167	1.04167		26	131	6	0.0458015	4.58015			26	943	3	0.00318134	0.318134		26	421	3	0.00712589	0.712589
													27	262	1	0.00381679	0.381679		27	196	5	0.0255102	2.55102			27	691	0	0	0		27	411	4	0.00973236	0.973236
													28	239	1	0.0041841	0.41841		28	108	3	0.0277778	2.77778			28	745	0	0	0		28	306	3	0.00980392	0.980392
													29	209	1	0.00478469	0.478469		29	203	5	0.0246305	2.46305			29	735	1	0.00136054	0.136054		29	285	3	0.0105263	1.05263
													30	270	0	0	0		30	143	2	0.013986	1.3986			30	790	3	0.00379747	0.379747		30	360	2	0.00555556	0.555556
													31	245	1	0.00408163	0.408163		31	94	5	0.0531915	5.31915			31	808	3	0.00371287	0.371287		31	488	1	0.00204918	0.204918
													32	309	0	0	0		32	163	3	0.0184049	1.84049			32	628	2	0.00318471	0.318471		32	323	3	0.00928793	0.928793
													33	248	0	0	0		33	240	6	0.025	2.5			33	582	1	0.00171821	0.171821		33	367	3	0.00817439	0.817439
													34	243	0	0	0		34	144	3	0.0208333	2.08333			34	791	5	0.00632111	0.632111		34	398	4	0.0100503	1.00503
													35	258	1	0.00387597	0.387597		35	144	2	0.0138889	1.38889			35	385	1	0.0025974	0.25974		35	348	6	0.0172414	1.72414
													36	190	0	0	0		36	65	2	0.0307692	3.07692			36	397	2	0.00503778	0.503778		36	374	5	0.013369	1.3369
													37	208	1	0.00480769	0.480769		37	156	3	0.0192308	1.92308			37	393	2	0.00508906	0.508906		37	325	3	0.00923077	0.923077
													38	268	1	0.00373134	0.373134		38	81	3	0.037037	3.7037			38	321	0	0	0		38	369	4	0.0108401	1.08401
													39	177	1	0.00564972	0.564972		39	129	5	0.0387597	3.87597			39	258	0	0	0		39	341	2	0.0058651	0.58651
													40	115	0	0	0		40	81	2	0.0246914	2.46914			40	448	1	0.00223214	0.223214		40	322	3	0.00931677	0.931677
													41	212	0	0	0		41	121	5	0.0413223	4.13223			41	540	1	0.00185185	0.185185		41	297	5	0.016835	1.6835
													42	316	2	0.00632911	0.632911		42	171	5	0.0292398	2.92398			42	286	0	0	0		42	266	2	0.0075188	0.75188
													43	266	0	0	0		43	162	2	0.0123457	1.23457			43	291	0	0	0		43	401	2	0.00498753	0.498753
													44	196	2	0.0102041	1.02041		44	195	8	0.0410256	4.10256			44	307	2	0.00651466	0.651466		44	320	3	0.009375	0.9375
													45	158	2	0.0126582	1.26582		45	202	5	0.0247525	2.47525			45	642	3	0.0046729	0.46729		45	422	4	0.00947867	0.947867
													46	267	0	0	0		46	160	2	0.0125	1.25			46	626	3	0.00479233	0.479233		46	365	6	0.0164384	1.64384
													47	276	1	0.00362319	0.362319		47	163	7	0.0429448	4.29448			47	544	1	0.00183824	0.183824		47	279	1	0.00358423	0.358423
													48	215	2	0.00930233	0.930233		48	192	2	0.0104167	1.04167			48	426	1	0.00234742	0.234742		48	394	5	0.0126904	1.26904
													49	235	1	0.00425532	0.425532		49	193	8	0.0414508	4.14508			49	705	1	0.00141844	0.141844		49	335	4	0.0119403	1.19403
													50	221	1	0.00452489	0.452489		50	209	10	0.0478469	4.78469			50	607	0	0	0		50	306	3	0.00980392	0.980392
																0.00418472	0.418472					0.0282108	2.82108						0.00300835	0.300835					0.0113672	1.13672

## Sheet: Fig. S2
	Fig. S2e (SH-SY5Y)	Track length (um)				Fig. S2f (SH-SY5Y)	Mean velocity (um/s)					Fig. S2g (HMC3)	Track length (um)				Fig. S2h (HMC3)	Mean velocity (um/s)					Fig. S2i (SH-SY5Y)	Total lyso	# lyso less motile (<15um)	% lyso less motile	% lyso more motile		Fig. S2j (HMC3)	Total lyso	# lyso less motile (<15um)	% lyso less motile	% lyso more motile
	Lysosome #	Control	+α-Syn	-α-Syn		Lysosome #	Control	+α-Syn	-α-Syn			Lysosome #	Control	+α-Syn	-α-Syn		Lysosome #	Control	+α-Syn	-α-Syn			Control	50	17	34	66		Control	50	7	14	86
	1	27.513	39.226	41.707		1	0.227	0.323	0.343			1	25.456	32.228	26.255		1	0.209	0.265	0.216			+α-Syn	50	27	54	46		+α-Syn	50	15	30	70
	2	14.562	10.047	14.803		2	0.12	0.083	0.122			2	19.284	42.813	24.596		2	0.159	0.353	0.203			-α-Syn	50	11	22	78		-α-Syn	50	9	18	82
	3	18.217	25.752	12.917		3	0.15	0.212	0.106			3	17.938	17.382	22.132		3	0.465	0.143	0.182
	4	17.544	13.433	26.639		4	0.144	0.11	0.219			4	9.06	40.022	21.718		4	0.274	0.33	0.179
	5	25.474	13.428	35.236		5	0.21	0.11	0.29			5	17.164	29.372	40.155		5	0.141	0.242	0.331
	6	13.131	11.259	25.424		6	0.108	0.093	0.209			6	34.119	17.076	27.478		6	0.28	0.141	0.226
	7	24.793	8.786	19.748		7	0.204	0.072	0.162			7	24.014	17.309	29.679		7	0.197	0.143	0.244				Fig. S2k	Cumulative frequency distribution (# of lysosomes)					Fig. S2l	Cumulative frequency distribution (# of lysosomes)
	8	37.762	11.868	30.774		8	0.311	0.098	0.253			8	16.079	16.43	22.639		8	0.132	0.135	0.186
	9	25.863	12.572	24.149		9	0.131	0.103	0.199			9	62.277	23.969	57.71		9	0.512	0.197	0.475				Bins	Control	+aSyn	-aSyn			Bins	Control	+aSyn	-aSyn
	10	16.276	11.36	19.953		10	0.134	0.093	0.164			10	47.215	17.308	52.436		10	0.388	0.143	0.432				0 to 4.99	0	0	0			0 to 4.99	0	0	0
	11	15.439	16.696	16.941		11	0.127	0.143	0.139			11	19.435	17.872	38.656		11	0.16	0.147	0.319				5.00 to 9.99	4	5	0			5.00 to 9.99	1	5	2
	12	32.581	11.426	18.954		12	0.268	0.094	0.156			12	24.22	45.406	30.88		12	0.199	0.374	0.255				10 to 14.99	13	22	11			10 to 14.99	7	12	9
	13	14.292	10.682	23.807		13	0.118	0.088	0.196			13	51.688	12.929	44.437		13	0.425	0.107	0.366				15 to 19.99	16	14	14			15 to 19.99	11	14	5
	14	12.4	11.792	30.908		14	0.102	0.097	0.254			14	14.484	12.283	30.781		14	0.119	0.101	0.254				20 to 24.99	3	3	10			20 to 24.99	11	5	8
	15	27.412	12.087	22.612		15	0.226	0.099	0.186			15	23.175	6.711	37.644		15	0.108	0.055	0.31				25 to 29.99	6	2	4			25 to 29.99	5	5	7
	16	25.025	9.003	20.768		16	0.124	0.074	0.171			16	37.695	16.518	19.058		16	0.31	0.136	0.157				30 to 34.99	5	1	6			30 to 34.99	4	1	3
	17	19.352	20.225	13.222		17	0.159	0.166	0.109			17	44.993	19.303	9.845		17	0.37	0.159	0.081				35 to 39.99	2	2	2			35 to 39.99	2	2	6
	18	27.219	17.751	29.242		18	0.224	0.146	0.24			18	24.629	26.65	49.06		18	0.202	0.22	0.405				40 to 44.99	0	1	2			40 to 44.99	2	3	3
	19	12.571	11.087	33		19	0.104	0.091	0.271			19	34.837	28.228	22.719		19	0.286	0.233	0.187				45 to 49.99	0	0	0			45 to 49.99	4	2	1
	20	25.812	9.936	31.617		20	0.13	0.082	0.26			20	14.844	18.726	20.211		20	0.122	0.154	0.167				50 to 54.99	1	0	1			50 to 54.99	1	1	3
	21	17.059	16.825	14.425		21	0.14	0.138	0.119			21	38.565	13.485	28.473		21	0.317	0.111	0.235				55 to 59.99	0	0	0			55 to 59.99	1	0	2
	22	13.644	11.42	19.183		22	0.112	0.094	0.158			22	33.88	13.327	11.369		22	0.278	0.11	0.094				60 to 64.99	0	0	0			60 to 64.99	1	0	0
	23	16.615	19.4	22.795		23	0.137	0.16	0.187			23	17.065	23.083	13.408		23	0.14	0.19	0.111				65 to 69.99	0	0	0			65 to 69.99	0	0	0
	24	14.076	15.524	23.813		24	0.116	0.128	0.196			24	29.911	36.708	35.84		24	0.164	0.303	0.296				70 to 74.99	0	0	0			70 to 74.99	0	0	1
	25	13.629	8.872	16.654		25	0.112	0.073	0.137			25	14.747	25.643	13.198		25	0.121	0.211	0.109
	26	13.752	16.432	38.262		26	0.113	0.135	0.315			26	27.567	20.326	14.667		26	0.227	0.168	0.121
	27	25.08	14.356	17.024		27	0.207	0.118	0.14			27	45.582	23.606	23.323		27	0.375	0.195	0.192
	28	12.597	13.373	54.155		28	0.104	0.11	0.445			28	45.159	21.74	14.204		28	0.371	0.179	0.117
	29	10.862	13.517	13.189		29	0.089	0.111	0.108			29	34.055	41.557	18.103		29	0.28	0.343	0.149
	30	21.763	14.249	17.313		30	0.179	0.117	0.142			30	15.491	8.737	15.975		30	0.127	0.072	0.132
	31	30.744	41.175	23.36		31	0.253	0.339	0.192			31	20.671	28.718	39.163		31	0.17	0.237	0.323
	32	27.949	19.332	29.757		32	0.148	0.159	0.245			32	57.268	9.023	13.767		32	0.471	0.074	0.114
	33	25.534	13.517	42.646		33	0.128	0.111	0.351			33	25.586	8.818	34.802		33	0.21	0.073	0.287
	34	31.953	11.855	22.249		34	0.263	0.098	0.183			34	24.569	12.26	9.414		34	0.202	0.101	0.078
	35	11.928	12.728	33.451		35	0.098	0.105	0.275			35	17.381	13.364	27.883		35	0.143	0.11	0.23
	36	34.644	18.405	20.225		36	0.285	0.151	0.166			36	20.9	17.234	10.999		36	0.172	0.142	0.091
	37	52.976	17.063	17.124		37	0.436	0.14	0.141			37	18.945	10.822	14.461		37	0.156	0.089	0.119
	38	15.093	20.145	15.834		38	0.124	0.166	0.13			38	21.471	10.449	42.734		38	0.176	0.086	0.352
	39	9.651	11.903	11.399		39	0.079	0.098	0.094			39	16.742	16.079	70.359		39	0.138	0.133	0.58
	40	8.781	17.867	23.116		40	0.072	0.147	0.19			40	27.231	9.973	29.372		40	0.224	0.082	0.242
	41	9.448	18.377	33.22		41	0.078	0.151	0.273			41	12.73	15.014	37.098		41	0.105	0.124	0.306
	42	7.649	15.019	19.834		42	0.063	0.124	0.163			42	20.679	11.268	38.44		42	0.17	0.093	0.317
	43	38.136	11.423	10.237		43	0.314	0.094	0.084			43	42.351	10.566	50.466		43	0.348	0.087	0.416
	44	24.744	15.07	13.285		44	0.204	0.124	0.109			44	13.783	45.096	58.628		44	0.113	0.372	0.483
	45	27.169	23.797	13.976		45	0.141	0.196	0.115			45	22.053	51.228	14.782		45	0.181	0.422	0.122
	46	26.183	18.53	12.881		46	0.216	0.152	0.106			46	14.266	11.967	19.963		46	0.117	0.099	0.165
	47	12.36	5.394	15.108		47	0.102	0.044	0.124			47	49.893	37.098	16.617		47	0.41	0.306	0.137
	48	28.358	27.86	14.368		48	0.151	0.229	0.118			48	15.699	16.811	27.573		48	0.129	0.139	0.227
	49	31.645	30.21	17.724		49	0.261	0.248	0.146			49	12.536	15.512	53.318		49	0.103	0.128	0.44
	50	18.251	35.935	15.762		50	0.15	0.296	0.13			50	21.173	12.065	24.971		50	0.174	0.099	0.206
	Average	21.3102	16.3598	22.6958		Average	0.16392	0.13466	0.18662			Average	26.8111	21.0022	29.0292		Average	0.2274	0.17312	0.23932

## Sheet: Fig. S3
Fig. S2a								Fig. S2b	SH-SY5Y				Fig. S2d									Fig. S2e	SH-SY5Y
									Control	α-Syn													Control	Rapamycin	α-Syn
								N1	0.774375	0.396067												N1	1.22597	0.222467	0.342285
								N2	0.904711	0.646074												N2	0.8597	0.22966	0.364286
								N3	1.32091	0.957026												N3	0.914333	0.174893	0.334497
								Fig. S2c	HMC3													Fig. S2f	HMC3
									Control	α-Syn													Control	Rapamycin	α-Syn
								N1	0.822918	0.759076												N1	1.13247	0.605648	0.492791
								N2	1.08633	0.530965												N2	0.894328	0.361566	0.648784
								N3	1.09075	0.843615												N3	0.973202	0.742661	0.410793
																							LC3-II/GAPDH; -Baf; HE				LC3-II/LC3-I; -Baf; HE
																						Fig. S2g	SH-SY5Y			Fig. S2i	SH-SY5Y
																							Control	α-Syn			Control	α-Syn
																						N1	1.06621	0.677293		N1	1.17465	1.00467
																						N2	0.626205	0.408963		N2	0.683778	0.441639
																						N3	1.30758	0.592653		N3	1.14157	0.75404
																							LC3-II/GAPDH; -Baf; HE				LC3-II/LC3-I; -Baf; HE
																						Fig. S2h	HMC3			Fig. S2j	HMC3
																							Control	α-Syn			Control	α-Syn
																						N1	1.05539	0.649861		N1	1.02919	0.787409
																						N2	0.706372	0.590784		N2	0.985514	0.905894
																						N3	1.23823	1.37735		N3	0.985292	1.19067

[truncated: 6 more sheets: Fig. S5, Fig. S6, Fig. S7, Fig. S8, Fig. S9, Fig. S10]
